# Supplementary material for: Neural transcriptomic signature of chronic wasting disease in white-tailed deer
Source: BMC Genomics. 2022 Jan 21;23:69. doi: 10.1186/s12864-022-08306-0 (PMC8783489; doi:10.1186/s12864-022-08306-0)
Supplement: Supplementary file 2 — Additional file 2. Differentially expressed gene lists. [file 12864_2022_8306_MOESM2_ESM.xlsx]

## Sheet: WTD mapped DEG
White-Tailed Deer Mapping
Upregulated in CWD+ Deer
Gene ID	Entrez ID	LogFC	FDR
ABCA6	110126164	2.37858	2.37029e-12
ABCC3	110150921	1.61837	2.53887e-05
ABI3	110123366	0.888839	0.0276222
ADAM28	110141927	2.87425	0.0376253
ADAMTS9	110130742	2.58733	0.0487898
ADAMTSL4	110149556	1.22282	0.0494537
AGT	110122350	1.18535	0.0067302
ALOX5	110137470	1.29734	0.0104735
ALOX5AP	110131627	1.23975	0.0129629
ANGPT2	110129503	2.34458	0.0139222
ANGPTL2	110125675	0.908979	0.00363236
ANKRD37	110135075	0.910302	0.0167109
APOLD1	110131263	1.21473	0.0387195
AQP7	110144998	1.82346	0.0106427
ARHGAP9	110127981	1.03653	0.0467835
ARRDC2	110149464	1.24471	4.3461e-05
BIN2	110136923	0.881339	0.00760654
BTK	110124408	0.968102	0.017171
C5AR1	110139889	4.54954	1.09157e-05
C5AR2	110139890	2.18238	0.00898248
CAPN3	110146108	1.04248	0.00286984
CASR	110146979	2.40847	0.0410636
CAV1	110125441	1.21075	0.00285018
CCDC125	110135086	1.7462	0.03529
CD14	110129335	2.42283	1.47859e-05
CD163	110139304	3.13872	0.000483812
CD44	110149689	1.24888	0.0109622
CD53	110121570	1.15267	0.0129978
CD68	110121810	1.45076	0.000251043
CDKN1A	110126257	0.963962	0.00752895
CEBPB	110134455	1.32945	0.0394078
CEBPD	110142993	1.30392	0.0119207
CLDN1	110124320	1.54778	0.00760101
CLEC1A	110134634	2.62961	0.00120936
CLEC4A	110140342	3.0352	5.76488e-05
CLEC5A	110148813	1.39678	0.00115291
CLEC6A	110140343	4.63947	0.00493257
CSF1R	110132191	1.24757	1.05376e-05
CUNH1orf162	110134278	2.29643	0.0263379
CUNH2orf80	110137364	1.12077	0.0277594
CXCL16	110150139	1.61765	0.0104263
CXCR4	110132695	1.0372	0.0468221
DENND1C	110152984	1.317	0.0461623
DHRS9	110129428	1.26734	0.0414367
DIO3	110150517	1.74394	0.0254349
DMP1	110144230	1.91221	0.000424859
ELF4	110134945	0.921999	0.0441438
EMP1	110131254	1.9641	1.26097e-05
ENPP1	110130465	1.19134	0.000494178
EVI2B	110132209	1.22859	0.015639
FAM234A	110141321	0.973165	0.00986334
FERMT3	110133619	1.02534	0.0122721
FGL1	110138879	2.31052	0.00638929
FKBP5	110133009	2.64194	0.000150676
FOLR3	110131314	2.62667	0.000724806
FUT7	110134137	1.07898	0.00108773
GGT5	110146497	0.990525	0.000878348
GPD1	110146994	1.51991	1.9289e-06
GPNMB	110126680	2.59017	1.44105e-06
GPR34	110133328	0.869015	0.000464973
GSN	110137327	0.953934	0.000191754
HAVCR2	110145617	0.821094	0.0265545
HCK	110152405	1.50197	0.00986334
HCLS1	110137647	0.828523	0.021519
HK3	110125123	2.3279	0.000805739
HOXD3	110132681	1.48219	0.036716
ICAM1	110142913	1.69786	3.78148e-06
ICAM3	110142917	0.969723	0.0129629
IL13RA1	110149951	1.6546	4.3461e-05
IL1RN	110132601	2.56819	8.54994e-10
IL6R	110133445	1.10367	0.00060797
ITGA11	110129257	1.3044	2.98813e-06
ITGAM	110137425	1.06384	0.000380668
ITGB2	110125845	1.46393	0.000105951
ITGB3	110131336	2.53781	0.0189621
KLHL6	110128922	1.10378	0.0323066
LAPTM5	110130633	1.14892	0.0042033
LCAT	110131993	1.43371	0.000813171
LCP1	110125076	2.09879	1.43635e-06
LCP2	110125776	1.18444	0.0351465
LIF	110146318	1.99779	0.00396768
LOC110121649	110121649	2.71704	0.00409244
LOC110121651	110121651	2.00388	4.06673e-07
LOC110121744	110121744	1.81324	0.00108773
LOC110122557	110122557	1.22779	0.0237105
LOC110122730	110122730	2.89772	0.000494178
LOC110123199	110123199	1.44021	0.03529
LOC110123734	110123734	1.02277	0.0461623
LOC110123974	110123974	4.67427	0.000980217
LOC110124334	110124334	0.863554	0.0418167
LOC110124627	110124627	1.8165	0.0222378
LOC110126689	110126689	1.36777	0.000448259
LOC110126806	110126806	2.47864	0.0344294
LOC110127765	110127765	1.1888	0.0237105
LOC110129338	110129338	2.57714	0.0146046
LOC110129447	110129447	1.11749	0.00488329
LOC110129916	110129916	3.22004	0.0148081
LOC110130362	110130362	2.83779	8.54994e-10
LOC110136077	110136077	1.14782	0.00442451
LOC110137411	110137411	2.25744	0.00331242
LOC110139106	110139106	1.96202	0.000105951
LOC110139235	110139235	1.37457	0.0149037
LOC110139391	110139391	1.66417	0.0190256
LOC110139434	110139434	1.65146	0.0370982
LOC110139997	110139997	2.15186	0.0461623
LOC110140249	110140249	2.08591	0.0164799
LOC110141575	110141575	2.03786	0.000637806
LOC110143768	110143768	1.19251	0.033762
LOC110144654	110144654	1.28467	0.00110915
LOC110146700	110146700	2.27808	0.000449592
LOC110146796	110146796	1.78113	0.0315902
LOC110147087	110147087	2.21838	0.0147784
LOC110147393	110147393	8.26716	0.000318888
LOC110147427	110147427	1.24191	0.0195059
LOC110147751	110147751	3.42609	0.00215819
LOC110150493	110150493	2.14116	8.28996e-05
LOC110150525	110150525	1.56555	0.0296785
LOC110150571	110150571	2.13369	0.00308032
LOC110151193	110151193	1.1339	0.0432988
LOC110152035	110152035	3.33658	0.0361239
LYN	110141810	0.841817	0.00226909
LYVE1	110148885	3.40073	0.000791986
MAOB	110128202	0.980913	0.00204465
MAP3K6	110147580	1.20422	0.0410636
MASP2	110135868	1.82009	0.00789048
MMP19	110147176	2.27311	0.00110685
MRC2	110121850	0.960423	0.00122823
MSR1	110152603	2.29009	0.000523615
MTHFD2	110138715	1.18902	0.0370982
MYO1F	110140289	1.52756	0.000932347
MYO1G	110137090	2.2399	1.02447e-05
NEDD9	110135066	0.974436	0.0146046
NFATC2	110134368	0.833967	0.00342018
NFKBIA	110122883	1.21989	0.00060797
NLRP12	110145163	2.34324	4.3461e-05
NLRP3	110143971	1.74853	3.75029e-05
NOD2	110136083	1.59625	0.00308032
OCA2	110145718	0.958631	0.0416311
OLR1	110134644	2.76489	0.00308032
OSMR	110122002	1.63235	1.09157e-05
P3H2	110124314	1.03016	0.0148081
PDE6G	110146022	1.83465	0.00416511
PDK4	110130575	2.12357	9.41964e-05
PILRA	110147807	2.82942	0.0378141
PLAC9	110127758	1.12519	0.0140278
PLAUR	110123330	2.24286	0.000150676
PLEKHG1	110138669	0.992548	0.000407205
PLOD1	110138628	1.06584	0.0335247
PLSCR1	110148951	1.15932	0.00439077
PQLC3	110130913	1.16882	0.0394629
PTGER2	110137205	2.04098	0.0243308
PTPN6	110128140	0.955829	0.00254044
PTPN7	110130228	1.58516	0.0411011
RASGRP4	110129941	1.23957	0.0304896
RGS1	110137654	2.16085	0.03529
RGS9BP	110124594	2.30564	0.000105951
RUBCNL	110152639	1.02962	0.000487557
RUNX1	110123984	1.42866	0.00136454
S100A12	110146637	4.98773	0.00280328
S100A8	110146632	6.88527	0.00362703
S100A9	110146634	5.99916	9.30923e-05
SBNO2	110135333	1.08394	0.0138378
SCNN1B	110125200	1.8279	0.0126509
SCUBE3	110134313	1.30992	0.00282235
SELP	110125239	4.1012	0.0105557
SLC11A1	110144733	4.84523	4.23882e-05
SLC15A3	110133890	1.4025	0.00422671
SLC1A5	110139899	1.6403	0.00342018
SLC4A11	110130718	1.2625	0.00449371
SLCO2A1	110125920	1.92019	0.0200918
SLCO4A1	110134843	1.78217	0.0376253
SNAI2	110126470	1.54681	0.0195059
SOCS3	110134484	3.09324	0.00362703
SPI1	110123232	0.827744	0.0277594
SPP1	110126647	1.8496	0.000520773
SRGN	110142309	0.963346	0.0321343
ST14	110125580	2.06001	3.69346e-06
SYK	110137803	0.990799	0.000818372
TAGAP	110126603	1.70684	0.0151526
TBXAS1	110140790	1.63816	0.000267945
TFEC	110145314	1.59933	0.0418167
TGFBR2	110144552	0.99446	0.000611268
TINAGL1	110130638	1.29868	0.00825043
TKTL1	110143862	2.38328	8.20851e-05
TLR2	110147410	1.54386	0.00226909
TLR7	110147394	0.903998	0.03529
TNFRSF1B	110139530	1.35713	6.04697e-05
TNFRSF6B	110125959	1.76954	0.00262286
TNS2	110138216	0.811586	0.00439077
TREM2	110124385	1.48507	1.17895e-09
TTLL6	110123061	1.64838	0.0335247
TXNIP	110144421	1.21072	0.00869752
UHRF1	110142112	1.35716	0.0189621
USP53	110137033	0.830454	0.00760101
VWF	110149741	1.1323	0.000136918
WNT8B	110122969	1.65426	0.00830342
YBX3	110149045	1.53584	0.00280328
Downregulated in CWD+ Deer
Gene ID	Entrez ID	LogFC	FDR
ANGPTL5	110128543	-1.08171	0.00815035
ANOS1	110125783	-1.09919	3.73887e-06
ARC	110141229	-1.40437	0.00608456
BBOX1	110128096	-1.11988	0.0362099
CISH	110152355	-0.897345	0.0444501
CLDN19	110151371	-2.16887	0.000407205
CYTL1	110138149	-1.55302	0.0304896
DNTT	110130973	-2.56895	0.0401428
ETNPPL	110145495	-0.842908	0.036312
GJB6	110141496	-0.830605	0.0149625
GPC2	110147809	-1.4719	0.00760101
HAPLN1	110137660	-0.944231	0.0128594
HORMAD2	110146332	-2.03251	0.037405
KAZALD1	110122961	-0.984528	0.037634
KCNG1	110134360	-0.843069	0.000150676
LOC110124024	110124024	-5.01323	0.0490801
LOC110124073	110124073	-1.03928	0.000434967
LOC110128089	110128089	-1.58174	0.025384
LOC110129557	110129557	-0.861125	0.00799445
LOC110130817	110130817	-1.11282	0.0294556
LOC110131203	110131203	-1.08406	0.0419829
LOC110131836	110131836	-5.64155	0.0067302
LOC110133627	110133627	-1.95885	0.0130871
LOC110134109	110134109	-1.86695	0.0349506
LOC110134300	110134300	-1.68569	0.0410636
LOC110134357	110134357	-1.47994	0.0307136
LOC110135109	110135109	-1.79947	0.0318894
LOC110137975	110137975	-1.50475	0.0410636
LOC110138206	110138206	-1.41669	0.0238634
LOC110141671	110141671	-1.25761	0.00586399
LOC110141768	110141768	-4.32051	0.0067302
LOC110143861	110143861	-4.04093	1.8424e-05
LOC110143898	110143898	-1.18614	0.00233292
LOC110144457	110144457	-3.60389	0.000813171
LOC110144605	110144605	-1.138	0.0106427
LOC110144789	110144789	-3.38758	0.0225057
LOC110145185	110145185	-2.59538	0.00760101
LOC110145819	110145819	-2.66398	0.0305543
LOC110146903	110146903	-1.82455	0.00159807
LOC110147857	110147857	-4.58208	0.0210464
LOC110148005	110148005	-2.18018	0.0155958
LOC110148273	110148273	-5.57951	0.0184116
LOC110149019	110149019	-1.47371	0.0362099
LOC110149646	110149646	-1.49193	0.000151332
LOC110151721	110151721	-5.44389	0.0161238
MMD2	110125626	-0.892254	0.0404135
MSANTD1	110152651	-0.940018	0.03529
MYOM1	110147056	-0.963148	0.017171
NCAN	110131709	-0.913897	0.0099999
NEK10	110130942	-0.960922	0.0386395
NEUROD6	110146020	-0.874314	0.0393757
NR4A1	110131789	-0.871934	0.000434967
PIPOX	110149374	-1.04581	0.00683271
RCCD1	110145467	-0.899741	0.00840164
SCNN1D	110124977	-3.82197	0.0067302
SFRP4	110148848	-0.915775	0.0149037
TCAP	110139960	-1.13404	6.78993e-05
TCTEX1D1	110127506	-0.883084	0.0335968

## Sheet: Bos taurus mapped DEG
Bovine Mapping
Upregulated in CWD+ Deer
Gene ID	Ensembl ID	logFC	FDR
A2M	ENSBTAG00000018137	1.10135	0.0114287
ABCA6	ENSBTAG00000006921	2.68195	7.88693e-16
ABCC3	ENSBTAG00000020070	1.62592	7.23306e-06
ABI3	ENSBTAG00000000032	0.930283	0.00703199
ADAM28	ENSBTAG00000037929	2.8294	0.0188619
ADAM8	ENSBTAG00000023832	1.88286	0.00703199
ADAMTS9	ENSBTAG00000003165	2.72337	0.0272189
ADAMTSL4	ENSBTAG00000003604	1.19994	0.0406968
AGT	ENSBTAG00000012393	1.17684	0.00984283
ALOX5	ENSBTAG00000020319	1.30755	0.00716244
ALOX5AP	ENSBTAG00000013201	1.23332	0.0168404
ANGPT2	ENSBTAG00000011034	2.37023	0.00966341
ANGPTL2	ENSBTAG00000011810	0.887191	0.00319362
ANKRD37	ENSBTAG00000018453	0.878683	0.00652309
APOLD1	ENSBTAG00000002362	1.15282	0.0412417
AQP7	ENSBTAG00000020105	1.75588	0.0305225
ARHGAP31	ENSBTAG00000000210	0.818819	0.0485059
ARHGAP9	ENSBTAG00000018403	0.966855	0.0485059
ARRDC2	ENSBTAG00000039335	1.2465	9.99549e-06
BIN2	ENSBTAG00000008897	0.952324	0.0026636
BTK	ENSBTAG00000019250	0.960454	0.0103402
C2H2orf80	ENSBTAG00000012888	1.11128	0.0295047
C5AR1	ENSBTAG00000020872	4.62214	4.81763e-07
C5AR2	ENSBTAG00000037735	2.22628	0.00319362
CAPN3	ENSBTAG00000008868	1.09302	0.0012336
CAV1	ENSBTAG00000017869	1.21182	0.00296087
CCDC125	ENSBTAG00000017011	1.76869	0.0248946
CD14	ENSBTAG00000015032	2.42532	7.23306e-06
CD163	ENSBTAG00000019669	3.2066	0.000265335
CD300A	ENSBTAG00000000812	2.46447	0.0373337
CD36	ENSBTAG00000017866	2.47401	7.83284e-05
CD44	ENSBTAG00000011578	1.22127	0.00966947
CD53	ENSBTAG00000006466	1.16265	0.00746951
CD68	ENSBTAG00000000133	1.45288	7.1388e-05
CD86	ENSBTAG00000013118	0.964362	0.0454395
CDKN1A	ENSBTAG00000008353	0.979708	0.00552651
CEBPB	ENSBTAG00000051972	1.35205	0.0257884
CEBPD	ENSBTAG00000046307	1.30017	0.00840879
CLDN1	ENSBTAG00000013148	1.65076	0.00427659
CLEC1A	ENSBTAG00000030424	2.4705	7.1388e-05
CLEC4A	ENSBTAG00000038490	3.04377	3.84399e-05
CLEC5A	ENSBTAG00000020453	1.33795	0.0111527
CLEC6A	ENSBTAG00000023635	4.50867	0.00358721
CSF1R	ENSBTAG00000012771	1.26645	5.32094e-06
CXCR4	ENSBTAG00000001060	1.01225	0.0477404
CYP4F2	ENSBTAG00000025748	2.04015	0.00597505
CYP4F2	ENSBTAG00000039319	2.25536	0.0115134
DDIT4	ENSBTAG00000000163	0.845838	0.0496833
DENND1C	ENSBTAG00000031809	1.3221	0.0343809
DHRS9	ENSBTAG00000004557	1.40218	0.0101858
DIO3	ENSBTAG00000043578	1.57621	0.0282113
DMP1	ENSBTAG00000019132	1.9294	0.000261062
DOCK2	ENSBTAG00000014612	1.07743	0.0409096
EHD4	ENSBTAG00000006792	1.035	0.0265375
EMP1	ENSBTAG00000036078	1.97023	1.34058e-05
ENPP1	ENSBTAG00000021830	1.28661	4.62374e-05
EVI2B	ENSBTAG00000009353	1.25421	0.00612139
FAM234A	ENSBTAG00000016571	0.958376	0.0101858
FERMT3	ENSBTAG00000045862	1.01323	0.00654625
FGL1	ENSBTAG00000016177	2.28289	0.00652309
FKBP5	ENSBTAG00000047502	2.6538	7.34782e-05
FOLR3	ENSBTAG00000038532	2.47901	0.000735425
FUT7	ENSBTAG00000046516	1.13655	0.000293824
GGT5	ENSBTAG00000006608	0.973287	0.00139769
GPD1	ENSBTAG00000016296	1.51565	2.98654e-07
GPNMB	ENSBTAG00000000604	2.66708	7.70313e-08
GPR183	ENSBTAG00000032084	2.15707	0.00966947
GPR34	ENSBTAG00000020144	0.961567	0.000414742
GSN	ENSBTAG00000019915	0.960603	5.33886e-05
HAVCR2	ENSBTAG00000000495	1.09686	0.0136944
HCK	ENSBTAG00000007932	1.45768	0.0105249
HCLS1	ENSBTAG00000001009	0.837033	0.0145102
HK2	ENSBTAG00000013108	2.20082	4.64745e-05
HK3	ENSBTAG00000014898	2.2654	0.000595758
HP	ENSBTAG00000006354	2.81531	3.87892e-10
HS3ST3B1	ENSBTAG00000007866	1.19844	0.0162359
ICAM1	ENSBTAG00000010303	1.81835	4.48514e-09
ICAM3	ENSBTAG00000015742	1.02171	0.00971968
IL13RA1	ENSBTAG00000019338	1.45739	9.36394e-06
IL1RN	ENSBTAG00000019665	2.71859	2.59647e-11
IL6R	ENSBTAG00000018474	1.10322	0.000599612
INSR	ENSBTAG00000012687	0.831966	0.000293824
ITGA11	ENSBTAG00000008380	1.32435	5.84314e-07
ITGAL	ENSBTAG00000007103	1.87523	0.0485059
ITGAM	ENSBTAG00000047238	1.1636	0.000478222
ITGB2	ENSBTAG00000017060	1.45184	6.83906e-05
ITGB3	ENSBTAG00000009987	2.26999	0.0112152
KCNG2	ENSBTAG00000013665	0.986502	0.0288215
KLHL6	ENSBTAG00000037951	1.34096	0.0222386
KRT7	ENSBTAG00000016165	2.18745	0.0137812
LAPTM5	ENSBTAG00000005477	1.13663	0.00439221
LCAT	ENSBTAG00000018043	1.43398	0.000631164
LCP1	ENSBTAG00000007079	2.056	7.70313e-08
LCP2	ENSBTAG00000009381	1.33568	0.0265363
LYN	ENSBTAG00000020034	0.872173	0.00111284
LYVE1	ENSBTAG00000000802	3.6196	0.0002785
MAFF	ENSBTAG00000021435	1.2336	0.0424965
MAOB	ENSBTAG00000001288	0.86237	0.00551658
MAP3K6	ENSBTAG00000010254	1.18325	0.0454569
MASP2	ENSBTAG00000012808	1.70963	0.0379269
MLXIPL	ENSBTAG00000009153	0.823127	0.00858538
MMP19	ENSBTAG00000009051	2.38229	0.000478222
MRC2	ENSBTAG00000015739	0.986293	0.00159161
MSR1	ENSBTAG00000002885	2.32747	0.000331661
MT1A	ENSBTAG00000054808	2.33666	7.09949e-05
MT1E	ENSBTAG00000001595	1.97401	0.00732025
MTHFD2	ENSBTAG00000004881	1.16362	0.0295047
MYO18B	ENSBTAG00000000698	2.1573	0.0322306
MYO1F	ENSBTAG00000007661	1.52046	0.000631037
MYO1G	ENSBTAG00000006377	2.27577	1.38253e-05
MYO7A	ENSBTAG00000003955	0.947879	0.0225173
NA1	ENSBTAG00000048257	1.14316	4.61233e-05
NA2	ENSBTAG00000034323	1.40872	0.000184627
NA3	ENSBTAG00000039337	1.77497	1.19852e-09
NA4	ENSBTAG00000006864	1.80717	0.0179495
NA5	ENSBTAG00000038549	2.02839	3.32541e-05
NA6	ENSBTAG00000011195	2.05048	0.027134
NA7	ENSBTAG00000054461	2.09182	7.83284e-05
NA8	ENSBTAG00000053424	2.74712	0.0386296
NA9	ENSBTAG00000050493	2.7665	7.83284e-05
NA10	ENSBTAG00000049560	2.86578	9.36394e-06
NA11	ENSBTAG00000023820	3.15527	0.0127897
NA12	ENSBTAG00000014223	3.50176	0.0287367
NEDD9	ENSBTAG00000006287	0.915108	0.0145102
NFKBIA	ENSBTAG00000016683	1.22526	0.000499518
NLRP12	ENSBTAG00000038149	2.12243	0.00357204
NLRP3	ENSBTAG00000001273	1.69717	4.51497e-06
NOD2	ENSBTAG00000020936	1.68929	0.0038719
OCA2	ENSBTAG00000009831	1.01675	0.00938124
OLR1	ENSBTAG00000004547	2.98634	0.000173937
OSMR	ENSBTAG00000033107	1.39769	0.0272189
P3H2	ENSBTAG00000021025	0.972368	0.00966341
PDE6G	ENSBTAG00000000354	1.97434	0.00389984
PDK4	ENSBTAG00000014069	2.19729	2.84454e-05
PILRA	ENSBTAG00000001066	2.47766	0.00156874
PLAC9	ENSBTAG00000020939	1.19953	0.00654625
PLAUR	ENSBTAG00000013125	2.33363	0.000129825
PLEKHG1	ENSBTAG00000009679	0.990283	0.000171304
PLOD1	ENSBTAG00000002052	1.08651	0.0220036
PLSCR2	ENSBTAG00000022227	1.12411	0.00131637
RASD1	ENSBTAG00000020520	1.49926	0.00118801
RASGRP4	ENSBTAG00000006998	1.22765	0.0210292
RGS1	ENSBTAG00000021672	2.15823	0.0287321
RGS9BP	ENSBTAG00000039441	2.44766	0.000590717
RUBCNL	ENSBTAG00000013371	1.00879	0.000136421
RUNX1	ENSBTAG00000004742	1.47988	0.00389984
S100A11	ENSBTAG00000015145	1.01079	0.0161131
S100A12	ENSBTAG00000012638	5.18072	0.00110218
S100A8	ENSBTAG00000012640	7.1549	0.00208265
SBNO2	ENSBTAG00000020780	1.06071	0.00889334
SCNN1B	ENSBTAG00000012290	1.82581	0.0118744
SCUBE3	ENSBTAG00000009226	1.29974	0.000942564
SELP	ENSBTAG00000020755	4.20577	0.00660383
SLC11A1	ENSBTAG00000015520	4.75836	1.66407e-05
SLC15A3	ENSBTAG00000018366	1.35875	0.00549893
SLC1A5	ENSBTAG00000013577	1.66751	0.00170549
SLC2A5	ENSBTAG00000007302	1.16863	0.00601691
SLC4A11	ENSBTAG00000027409	1.25031	0.00486111
SLC66A3	ENSBTAG00000020297	1.31352	0.023578
SLCO2A1	ENSBTAG00000001324	1.8717	0.0313457
SLCO4A1	ENSBTAG00000016388	1.81237	0.0409096
SNAI2	ENSBTAG00000013227	1.57667	0.0113927
SNX29	ENSBTAG00000026371	0.811994	0.0230481
SOCS3	ENSBTAG00000008441	3.15368	0.0088997
SPP1	ENSBTAG00000005260	1.85914	0.000499518
SRGN	ENSBTAG00000017863	0.983898	0.0197835
ST14	ENSBTAG00000019712	2.06176	9.99549e-06
STK26	ENSBTAG00000019652	0.824147	0.0390278
SYK	ENSBTAG00000004767	0.981196	0.00222878
TAGAP	ENSBTAG00000031701	1.67012	0.0282113
TBXAS1	ENSBTAG00000020225	1.68446	4.62374e-05
TFEC	ENSBTAG00000014228	1.91629	0.00601691
TGFBR2	ENSBTAG00000019832	0.845019	0.000478222
TINAGL1	ENSBTAG00000013235	1.27236	0.00715325
TKTL1	ENSBTAG00000020127	1.56508	0.000213551
TLR2	ENSBTAG00000008008	1.64028	0.000571675
TLR7	ENSBTAG00000022161	1.05372	0.0300154
TNFRSF1B	ENSBTAG00000024928	1.44195	3.60895e-05
TNFRSF6B	ENSBTAG00000027407	1.69659	0.00187845
TREM2	ENSBTAG00000007275	1.53492	5.28467e-10
TXNIP	ENSBTAG00000020060	1.2094	0.00660383
UHRF1	ENSBTAG00000002224	1.31814	0.0134476
VNN2	ENSBTAG00000016357	1.92086	0.00552651
VWF	ENSBTAG00000012265	1.16025	0.000153291
WNT8B	ENSBTAG00000012914	1.61104	0.00228261
YBX3	ENSBTAG00000009663	1.54891	0.00118801
Downregulated in CWD+ Deer
Gene ID	Ensembl ID	logFC	FDR
ANGPTL5	ENSBTAG00000005308	-1.06008	0.00715482
ANOS1	ENSBTAG00000001049	-0.971232	7.1388e-05
APLN	ENSBTAG00000019993	-1.98421	9.36394e-06
ARC	ENSBTAG00000021639	-1.40746	0.00762409
BBOX1	ENSBTAG00000014847	-1.10194	0.0257884
BOLA-NC1	ENSBTAG00000019386	-1.71425	0.0385295
CDH19	ENSBTAG00000052830	-2.41777	0.0252562
CLDN19	ENSBTAG00000017381	-2.05657	0.000300458
CPLX3	ENSBTAG00000021426	-0.832322	0.0354325
CRYBB1	ENSBTAG00000019280	-1.66608	0.0458225
FMO1	ENSBTAG00000021408	-1.91148	0.0284029
GDF6	ENSBTAG00000007687	-1.71588	0.0496833
GJB6	ENSBTAG00000038662	-0.832894	0.0116561
GPC2	ENSBTAG00000008869	-1.51152	0.00371245
HAPLN1	ENSBTAG00000012411	-1.01539	0.00804456
IFI27	ENSBTAG00000003152	-1.51835	0.0461825
KAZALD1	ENSBTAG00000011489	-1.00753	0.0127409
MSANTD1	ENSBTAG00000003776	-0.961591	0.00872977
MYOM1	ENSBTAG00000019585	-0.977958	0.0116127
NA13	ENSBTAG00000048426	-3.09411	0.0386296
NA14	ENSBTAG00000048506	-2.15748	0.0301869
NA15	ENSBTAG00000053073	-1.73456	0.0413317
NA16	ENSBTAG00000005146	-1.60128	0.0011617
NA17	ENSBTAG00000027974	-1.46486	0.00654625
NA18	ENSBTAG00000043839	-1.22827	0.0309122
NA19	ENSBTAG00000027204	-0.856843	0.0191215
NA20	ENSBTAG00000003244	-0.834224	0.0471707
NCAN	ENSBTAG00000001764	-0.926202	0.00937752
NEK11	ENSBTAG00000009258	-1.00196	0.0117981
NEUROD6	ENSBTAG00000000558	-0.869928	0.0386296
NOS2	ENSBTAG00000006894	-2.72539	0.00396362
NR4A1	ENSBTAG00000000507	-0.876846	0.000293824
OXT	ENSBTAG00000008026	-2.26716	0.0154358
PIPOX	ENSBTAG00000007946	-1.06134	0.00694611
PTPRO	ENSBTAG00000006256	-0.849174	0.000445161
RCCD1	ENSBTAG00000018642	-0.95732	0.00840668
RGS22	ENSBTAG00000019793	-0.936091	0.0454395
SCNN1D	ENSBTAG00000017674	-3.77834	0.0171564
SFRP4	ENSBTAG00000015366	-0.947312	0.00552651
TCTEX1D1	ENSBTAG00000011097	-1.02554	0.00617548
TNMD	ENSBTAG00000021059	-1.8647	0.0486453
TPSB2	ENSBTAG00000007325	-2.07283	0.0324639
USP43	ENSBTAG00000000120	-1.05967	0.00937752
